# Supplementary material for: Food-drug interactions: Modelling knowledge and attitude among healthcare professionals at the Ho Teaching Hospital
Source: PLoS One. 2025 May 22;20(5):e0323793. doi: 10.1371/journal.pone.0323793 (PMC12097585; doi:10.1371/journal.pone.0323793)
Supplement: S3 File — (XLSX) [file pone.0323793.s003.xlsx]

## Sheet: Data
Q1	Q2	Q3	Q4	General knowledge of FDIs	VAR00001	Q5A	Q5B	Q5C	Q6A	Q6B	Q6C	Q6D	Q7A	Q7B	Q7C	Q7D	Q8A	Q8B	Q8C	Q8D	Q9A	Q9B	Q9C	Q9D	Q9E	Q10A	Q10B	Q10C	Q12A	Q12B	Q12C	Q12D	Q13	Q14	Q15	Q16	Q17A	Q17B	Q17C	Q17D	Q18A	Q18B	Q18C	Q18D	Knowledge of FDIs	VAR00002	Q19	Q20	Q21
1	1	1	1	4		0	1	0	0	0	0	1	1	1	0	1	0	0	1	0	1	1	1	0	0	1	1	1	0	0	0	0	1	1	1	1	1	1	1	1	1	0	0	1	22		0	1	1
1	1	1	1	4		0	1	0	1	0	1	0	1	0	0	0	0	0	1	1	0	1	0	1	0	0	1	0	0	1	1	0	0	1	0	0	0	0	1	1	1	1	0	0	16		0	0	0
1	1	1	1	4		0	0	1	0	1	0	0	0	1	0	0	1	0	0	0	0	0	0	0	0	1	0	1	0	1	0	0	1	0	0	0	1	0	0	0	0	0	0	0	9		0	0	1
1	1	1	1	4		0	1	0	0	0	0	1	0	1	0	0	0	0	1	0	0	0	0	1	0	1	0	0	1	0	0	0	0	0	0	0	0	1	0	0	0	0	1	0	9		0	0	1
1	1	1	1	4		0	1	0	0	1	0	1	1	1	0	0	0	0	1	0	0	0	1	0	0	0	0	1	0	1	1	1	1	1	1	1	1	1	1	1	1	0	0	1	21		1	0	0
1	1	1	1	4		0	1	0	0	1	0	0	1	0	0	0	0	0	1	1	1	1	0	0	0	1	0	1	1	0	1	0	0	1	0	0	1	1	1	0	1	0	0	0	16		1	1	1
1	1	1	1	4		0	1	0	0	1	1	0	1	1	0	0	1	0	1	0	1	1	1	0	0	1	1	0	1	0	0	0	0	1	0	0	1	1	0	1	1	1	0	0	19		1	1	1
1	1	1	1	4		0	1	0	0	0	0	1	0	1	1	0	1	0	1	0	0	0	0	0	0	0	0	1	0	0	1	1	1	0	0	0	1	1	1	1	1	0	0	0	15		0	0	0
1	1	1	1	4		0	0	1	0	0	0	0	1	0	0	0	0	0	1	0	0	1	0	0	0	1	0	0	0	0	0	1	0	0	0	0	0	0	0	1	1	0	0	0	8		1	0	0
1	1	1	1	4		0	1	0	0	1	0	1	1	1	0	1	1	0	1	0	1	0	1	0	0	1	1	1	0	1	1	1	0	0	0	0	1	1	1	1	1	0	0	0	21		0	1	0
1	1	1	1	4		0	1	0	0	0	0	1	1	0	0	0	0	0	1	0	0	0	1	0	0	0	1	0	0	0	0	1	1	0	0	0	0	0	0	1	0	0	0	1	10		0	0	0
1	1	1	1	4		0	1	0	0	0	0	1	1	0	0	0	0	0	0	1	0	0	1	0	0	0	1	0	0	0	0	0	0	0	0	0	0	0	0	1	0	0	0	1	8		0	0	0
1	1	1	1	4		0	0	1	0	0	0	1	1	0	0	0	0	0	1	0	0	0	0	1	0	0	1	0	0	0	0	1	0	0	1	0	0	0	1	0	0	0	0	1	10		0	0	1
1	1	1	1	4		0	1	1	0	1	1	1	1	1	0	0	1	0	1	1	1	1	1	0	0	1	0	0	1	1	1	0	1	1	1	1	1	1	1	1	0	1	0	0	26		1	1	1
1	1	1	1	4		0	1	1	0	1	0	1	1	1	0	0	1	0	1	0	1	0	1	0	0	0	0	1	0	0	1	1	1	1	1	1	1	1	1	1	1	1	0	1	24		1	0	0
1	1	1	1	4		0	1	0	0	0	0	1	1	0	0	0	0	0	1	0	0	0	0	1	0	1	0	0	0	0	1	0	0	0	1	0	0	0	1	0	1	0	0	0	10		0	0	0
1	1	1	1	4		0	1	0	0	1	0	0	1	0	0	0	0	0	0	1	0	1	0	0	0	0	1	0	0	0	0	1	0	0	0	0	0	0	1	0	0	0	1	0	9		0	0	0
1	1	1	1	4		0	1	0	0	0	0	1	0	1	0	0	0	0	1	0	0	0	0	1	0	1	0	0	1	0	0	0	0	0	0	0	0	0	0	1	0	0	1	0	9		1	0	0
1	1	1	1	4		0	1	0	0	0	0	1	1	1	0	0	1	0	1	0	1	0	1	0	0	0	0	0	0	0	0	0	1	1	1	1	0	0	0	0	0	0	0	0	12		1	0	0
1	1	1	1	4		0	1	0	1	1	1	1	1	1	0	0	0	0	0	0	1	1	1	0	0	1	1	1	1	1	0	0	0	0	0	0	0	0	0	1	0	1	0	0	17		0	0	0
1	1	1	1	4		0	1	0	0	0	0	1	0	1	0	1	0	0	1	0	0	0	1	0	0	0	0	1	0	1	0	0	0	0	0	0	1	0	0	0	0	1	0	0	10		0	0	0
1	1	1	1	4		0	1	0	0	0	0	1	0	1	0	0	0	0	1	0	0	1	0	0	0	1	0	0	1	0	0	0	1	0	0	1	0	0	1	0	0	0	1	0	11		0	0	0
1	1	1	1	4		0	1	0	0	0	0	1	0	0	0	0	0	0	1	0	0	0	1	0	0	0	0	1	0	0	0	1	0	0	0	0	1	0	0	0	0	0	0	0	7		1	0	0
1	1	1	1	4		0	1	0	0	0	0	1	0	1	0	0	0	0	1	0	0	0	1	0	0	0	0	1	0	1	0	0	1	1	0	0	0	0	0	1	0	0	1	0	11		1	0	1
1	1	1	0	3		0	0	0	0	1	0	0	0	1	0	0	0	0	1	0	0	0	1	0	0	0	0	1	0	1	0	0	0	0	0	0	0	1	0	0	0	0	0	1	8		0	0	0
1	1	1	1	4		0	0	0	0	1	0	0	1	0	0	0	0	0	1	0	0	0	0	1	0	1	0	0	0	0	0	0	0	0	0	0	1	0	0	0	0	0	0	0	6		1	0	0
1	1	1	1	4		0	0	1	0	1	0	0	0	1	0	0	0	0	1	0	0	0	0	1	0	0	0	1	0	0	0	1	0	0	0	0	0	0	1	0	0	0	1	0	9		1	0	0
1	1	1	1	4		0	1	0	0	1	0	0	0	0	0	1	0	0	1	0	0	0	0	1	0	0	0	1	1	0	0	0	0	0	0	0	1	0	0	0	0	0	1	0	9		0	0	0
1	1	1	1	4		0	0	1	0	0	0	1	1	0	0	0	0	0	0	1	0	0	1	0	0	1	0	0	1	0	0	0	0	0	0	0	1	0	0	0	0	0	1	0	9		0	0	0
1	1	1	1	4		0	1	0	0	1	1	1	1	1	0	0	0	0	1	0	1	1	1	0	0	1	1	1	1	1	1	1	0	1	0	0	1	1	1	1	0	0	0	0	22		1	0	1
1	1	1	1	4		0	1	0	0	1	0	1	1	0	0	0	0	0	1	0	0	0	1	0	0	1	0	0	0	0	0	0	1	1	1	1	1	1	1	1	0	1	0	0	16		0	0	0
1	1	1	1	4		0	1	0	0	0	0	1	0	1	0	0	0	0	0	1	0	0	1	0	0	0	0	1	0	0	1	0	0	0	1	0	0	0	0	1	0	0	1	0	10		1	0	0
1	1	1	1	4		0	1	0	0	0	0	1	1	0	0	0	0	0	1	0	0	0	0	0	1	0	0	1	0	0	1	0	1	1	0	0	0	0	0	1	0	1	0	0	11		0	0	0
1	1	1	1	4		0	1	0	0	0	0	1	1	0	0	0	0	0	1	0	0	0	0	1	0	1	0	0	0	0	0	1	0	0	0	0	1	0	0	0	1	0	0	0	9		1	0	0
1	1	1	0	3		0	1	0	0	0	1	0	1	0	0	0	0	0	1	0	1	0	0	0	0	1	0	0	1	0	0	0	0	0	0	0	0	0	0	1	0	0	1	0	9		1	0	1
1	1	1	0	3		0	1	0	0	1	0	0	0	1	0	0	0	0	1	0	0	1	0	0	0	1	0	0	0	1	0	0	0	0	0	0	0	0	1	0	0	0	1	0	9		1	0	0
1	1	1	1	4		0	1	0	0	1	0	0	1	0	0	0	0	0	1	0	0	1	0	0	0	1	0	0	0	0	1	0	0	0	1	1	0	0	0	1	0	0	0	1	11		0	0	0
1	1	1	1	4		0	1	0	0	1	0	1	1	1	0	0	0	0	1	0	0	0	0	1	0	0	1	0	1	0	1	0	0	0	0	0	0	0	0	1	0	1	0	0	12		0	0	0
1	1	1	1	4		0	1	1	0	1	1	1	1	1	0	0	0	0	1	1	1	1	0	1	1	1	1	0	1	1	1	1	0	0	0	0	1	1	1	1	1	1	1	1	27		0	0	0
1	1	1	1	4		0	1	1	0	1	1	1	1	1	0	0	0	0	1	1	1	1	0	1	0	1	1	0	1	1	1	1	1	1	1	0	1	0	1	0	1	1	0	1	26		0	0	0
1	1	1	1	4		0	1	1	0	1	0	1	1	1	0	0	0	0	1	1	1	1	0	1	0	1	1	0	1	1	0	0	0	0	0	0	0	0	1	1	1	0	0	1	19		0	0	0
1	1	1	1	4		0	1	0	0	1	0	1	1	1	0	1	0	0	1	1	0	0	0	1	1	1	1	0	1	1	0	0	0	0	0	0	0	0	1	1	1	0	0	1	18		0	0	0
1	1	1	1	4		0	1	0	0	0	0	1	1	0	0	0	0	0	1	0	0	0	0	0	1	1	0	0	0	0	0	1	0	0	0	0	1	1	1	0	1	0	0	0	11		0	1	0
1	1	1	1	4		0	1	0	0	0	0	1	1	0	0	0	0	0	1	0	1	0	0	0	0	0	0	1	0	1	0	0	1	0	0	0	0	1	0	0	1	0	0	0	10		0	1	0
1	1	1	1	4		0	1	0	0	1	0	0	1	0	0	0	0	0	1	0	1	1	1	0	0	0	0	1	0	0	0	1	1	1	1	1	0	1	0	1	1	0	0	0	16		1	0	0
1	1	1	1	4		0	1	0	0	1	0	0	1	0	0	0	0	0	1	0	0	0	1	0	0	0	0	1	0	0	0	1	0	0	0	0	0	0	0	0	0	0	0	1	8		0	0	0
1	1	1	1	4		0	1	0	0	0	0	1	0	1	0	0	0	0	1	0	0	0	0	1	0	1	0	0	0	0	1	0	1	1	0	0	0	0	0	1	0	0	1	0	11		0	0	0
1	1	1	1	4		0	0	1	0	0	1	1	1	1	0	0	0	0	1	1	1	1	1	1	0	0	1	1	1	1	1	0	0	0	1	0	1	0	1	0	0	0	0	1	20		1	0	1
1	1	1	1	4		0	1	0	0	1	0	0	0	0	1	0	0	0	0	1	0	1	0	0	0	0	1	0	0	0	0	1	0	0	0	0	0	1	0	0	0	0	1	0	9		1	0	0
1	1	1	0	3		0	0	1	0	0	0	1	0	1	0	0	0	0	1	0	0	0	0	1	0	1	0	0	0	0	1	0	1	0	0	1	0	0	0	1	0	0	1	0	11		0	0	1
1	1	1	1	4		0	1	0	0	1	0	0	0	1	0	0	0	0	1	0	1	0	0	0	0	0	1	0	1	0	0	0	1	0	1	0	0	0	1	0	0	0	1	0	11		0	1	0
1	1	1	1	4		0	1	0	0	1	0	0	1	0	0	0	0	0	1	0	0	0	0	1	0	0	1	0	1	0	0	0	0	0	0	0	0	0	0	1	0	0	1	0	9		0	0	1
1	1	1	1	4		0	1	0	0	0	0	1	1	0	0	0	0	0	1	0	0	0	0	1	0	0	1	0	1	0	0	0	0	0	0	1	0	0	0	1	0	0	0	1	10		0	0	0
1	1	1	1	4		0	1	0	0	0	0	1	1	0	0	0	0	0	1	0	0	0	0	1	0	0	1	0	1	0	0	0	0	0	1	1	0	0	0	1	0	0	0	1	11		0	0	0
1	1	1	1	4		0	1	0	0	0	0	1	1	0	0	0	0	0	0	1	0	0	0	1	0	1	0	0	0	0	0	1	0	0	0	0	0	0	0	1	0	0	1	0	9		0	1	0
1	1	1	1	4		0	0	1	0	0	1	1	0	1	0	0	0	0	1	0	0	1	1	0	0	0	1	0	1	0	0	1	1	1	1	1	0	1	0	0	0	1	0	0	16		0	0	0
1	1	1	1	4		0	1	0	0	0	0	1	1	0	0	0	0	0	1	0	0	0	0	1	0	0	1	0	0	0	0	1	1	1	1	1	0	0	1	0	1	0	0	0	13		0	1	1
1	1	1	0	3		0	1	0	0	0	0	1	1	1	0	0	0	0	1	0	1	1	1	0	0	0	0	0	0	0	0	0	0	0	0	0	0	0	0	0	0	0	0	0	8		0	0	0
1	1	1	1	4		0	0	1	0	0	0	1	0	1	0	0	0	0	1	0	0	0	1	0	0	0	1	0	0	1	0	0	0	0	1	0	0	0	1	0	0	0	0	1	10		0	0	0
1	1	1	1	4		0	1	0	0	0	0	1	0	1	0	0	0	0	1	0	0	0	0	1	0	0	0	1	0	1	0	0	0	0	0	1	0	0	1	0	0	0	0	1	10		0	1	0
1	1	1	1	4		0	1	0	0	0	0	1	0	0	0	1	0	0	1	0	0	0	0	1	0	0	0	1	0	0	1	0	1	0	1	0	0	0	0	1	0	0	0	1	11		1	1	0
1	1	1	1	4		0	1	0	0	0	0	1	0	1	0	0	0	0	0	1	0	0	1	0	0	0	0	1	0	1	0	0	0	1	0	0	0	0	0	1	1	0	0	0	10		0	1	1
1	1	1	1	4		0	1	0	0	0	0	1	1	0	0	0	0	0	1	0	1	0	0	0	0	0	1	0	0	0	0	1	0	0	0	0	0	0	1	0	0	0	1	0	9		0	0	0
1	1	1	1	4		0	1	0	0	1	0	1	1	0	0	0	0	0	1	0	0	1	0	0	0	0	1	0	0	0	1	0	0	1	1	1	1	0	0	0	1	0	0	0	13		0	0	0
1	1	1	1	4		0	0	1	0	0	0	1	0	1	0	0	0	0	1	0	0	0	1	0	0	0	0	1	1	0	0	0	0	0	1	0	0	1	0	0	1	0	0	0	10		0	0	1
1	1	1	1	4		0	1	0	0	1	0	0	0	1	0	0	0	0	1	0	0	0	0	1	0	1	0	0	1	0	0	0	1	1	0	1	0	1	0	0	0	0	1	0	12		0	1	1
1	1	1	1	4		0	1	0	0	0	1	0	1	0	0	0	0	0	1	0	0	0	1	0	0	0	1	0	0	0	1	0	0	1	0	1	0	0	0	1	0	0	1	0	11		0	0	0
1	1	1	1	4		0	1	0	0	0	0	1	1	0	0	0	0	0	1	0	0	0	0	1	0	0	0	1	1	0	0	0	0	0	0	0	0	0	0	1	0	0	1	0	9		1	0	0
1	1	1	1	4		0	1	0	0	0	0	1	0	1	0	0	0	0	1	0	0	0	0	1	0	0	1	0	0	0	1	0	0	1	1	0	0	1	0	0	0	0	0	1	11		1	0	1
1	1	1	1	4		0	1	0	0	1	0	1	0	1	0	0	0	0	1	0	0	0	1	0	0	1	1	0	1	0	0	0	1	1	0	1	0	1	0	1	0	0	0	1	15		0	1	1
1	1	1	1	4		0	1	0	0	1	0	1	1	1	0	0	0	0	1	0	0	0	1	0	0	0	1	0	1	0	0	0	1	1	0	0	0	1	0	1	0	0	0	1	14		0	1	1
1	1	1	1	4		0	0	1	0	0	1	0	1	0	0	0	0	0	1	0	0	0	1	0	0	1	0	0	0	0	1	0	1	0	1	1	0	0	0	1	0	0	0	1	12		0	0	0
1	1	1	1	4		0	1	0	0	0	0	1	1	0	0	0	0	0	1	0	0	1	0	0	0	0	1	0	1	0	0	0	1	0	1	0	0	0	1	0	0	0	0	1	11		1	0	0
1	1	1	1	4		0	1	0	0	0	1	1	1	1	0	0	0	0	1	0	1	0	0	0	0	0	0	1	0	0	1	0	0	0	0	0	0	1	0	1	0	0	0	1	12		1	0	1
1	1	1	1	4		0	0	0	0	1	0	0	1	0	0	0	0	0	1	0	0	0	0	0	0	0	0	1	0	0	0	0	0	0	0	0	0	0	0	1	0	0	0	0	5		0	0	0
1	1	1	1	4		0	1	0	0	1	0	0	1	0	0	0	0	0	0	1	0	1	0	0	0	1	0	0	0	0	0	1	0	0	0	1	1	0	0	0	0	0	1	0	10		1	0	0
1	1	1	0	3		0	1	0	0	1	0	0	0	0	0	1	0	0	1	0	1	0	0	0	0	0	0	1	0	0	0	1	0	0	0	0	1	0	0	0	0	1	0	0	9		1	1	0
1	1	1	1	4		0	0	1	0	0	0	1	1	0	0	0	0	0	0	1	1	0	0	0	0	0	0	1	0	0	0	1	0	0	0	1	0	0	0	1	0	0	1	0	10		1	0	0
1	1	1	0	3		0	0	0	0	0	0	1	1	0	0	0	0	0	1	0	0	0	0	1	0	0	0	1	0	0	0	1	0	0	0	0	0	0	0	1	0	0	1	0	8		0	0	0
1	1	1	1	4		0	1	0	0	0	1	0	1	0	0	0	0	0	1	0	0	0	1	0	0	0	0	1	1	0	0	0	1	0	0	0	0	0	0	1	0	0	0	1	10		1	0	0
1	1	1	1	4		0	1	0	0	1	1	1	1	0	0	0	0	0	1	0	0	0	1	0	0	1	0	0	1	0	0	1	1	1	0	1	1	0	1	0	1	0	0	0	16		1	1	0
1	1	1	1	4		0	1	0	0	1	1	1	1	0	0	0	0	0	1	0	0	0	1	0	0	1	0	0	1	0	0	1	1	1	0	1	1	1	1	1	1	0	0	1	19		1	1	0
1	1	1	0	3		0	0	1	1	1	1	1	1	1	0	0	1	0	0	0	0	0	0	1	1	0	1	0	1	0	0	0	1	0	0	1	1	0	0	0	0	1	0	0	16		1	0	0
1	1	1	1	4		0	1	1	0	1	0	0	0	0	0	1	0	0	1	0	0	0	1	0	0	0	0	0	1	1	1	1	0	0	0	0	1	0	1	0	0	0	0	0	12		0	0	1
1	1	1	1	4		0	1	0	0	0	0	1	1	0	0	0	0	0	1	0	0	0	1	0	0	0	0	1	0	0	1	0	1	0	0	0	0	0	0	1	1	0	0	0	10		0	0	0
1	1	1	1	4		1	1	1	0	0	0	1	1	1	0	1	1	0	1	0	1	1	1	0	0	0	0	1	1	0	0	1	1	1	0	0	1	1	1	1	0	1	1	1	24		0	0	0
1	1	1	1	4		1	1	1	0	1	1	1	1	1	0	0	0	0	1	0	1	1	1	0	0	1	0	0	1	0	1	1	1	1	0	0	1	0	0	0	1	0	0	0	20		0	0	0
1	1	1	0	3		1	1	1	0	0	0	1	1	1	0	0	1	0	0	1	1	1	1	0	0	0	0	0	0	1	0	0	0	0	0	1	0	0	1	0	0	0	0	1	15		1	0	0
1	1	1	1	4		1	1	1	1	1	1	1	1	1	0	0	1	0	1	1	1	1	1	0	0	1	1	1	1	1	1	1	1	1	1	1	1	1	1	1	1	0	0	1	32		1	1	0
1	1	1	1	4		1	1	1	0	0	1	1	0	1	0	1	1	0	1	1	1	1	1	0	0	0	1	1	0	1	1	1	1	1	1	1	1	1	1	1	1	0	0	1	28		0	1	0
1	1	1	1	4		1	1	1	0	0	0	0	1	1	1	1	0	0	1	0	0	1	1	0	0	1	1	0	1	0	1	0	1	1	1	1	1	0	0	0	0	0	1	0	20		0	1	0
1	1	1	1	4		1	0	0	0	1	0	0	1	0	0	0	0	0	1	0	0	0	1	0	1	0	0	0	1	0	0	0	1	0	0	0	0	0	1	0	0	0	1	0	10		0	0	0
1	1	1	1	4		1	1	1	0	0	0	0	1	0	0	0	0	0	1	0	1	0	1	0	0	1	0	1	0	0	0	0	0	0	0	0	0	0	0	0	1	0	0	0	10		0	0	1
1	1	1	1	4		1	1	1	0	1	1	1	1	1	0	1	1	0	1	1	1	1	1	0	0	1	1	1	1	1	1	1	1	1	1	1	1	1	1	1	1	1	0	1	33		1	1	1
1	1	1	1	4		1	1	1	0	1	0	1	1	1	1	0	1	0	1	0	1	1	1	0	0	0	0	0	1	0	0	1	1	1	0	1	1	1	1	1	0	0	0	1	23		1	1	1
1	1	1	1	4		1	1	1	0	1	0	1	1	1	1	0	1	0	1	0	1	1	0	0	0	0	0	0	1	0	0	1	1	1	0	1	1	1	1	1	0	0	0	1	22		1	1	1
1	1	1	1	4		1	1	1	0	1	0	1	1	1	0	0	0	0	1	0	1	1	1	0	0	0	0	0	1	0	0	1	1	1	0	0	1	1	1	1	0	0	0	1	20		1	1	1
1	1	1	1	4		1	0	0	0	0	0	1	0	0	1	0	0	1	0	0	0	1	0	0	0	0	1	0	0	0	1	0	1	0	0	1	0	1	0	0	0	1	0	0	11		0	0	0
1	1	1	1	4		1	1	1	0	0	0	1	1	0	0	0	1	0	1	0	0	0	0	1	0	1	0	0	1	0	0	0	1	1	0	1	1	0	0	0	0	0	0	1	15		0	0	0
1	1	1	1	4		1	1	1	0	1	1	1	1	1	0	0	0	1	1	1	1	1	0	1	1	1	1	0	1	1	1	1	1	1	1	1	1	1	1	0	1	0	1	1	31		0	0	0
1	1	1	1	4		1	1	1	0	1	1	1	1	1	0	1	0	0	1	1	1	1	0	1	1	1	1	0	0	0	0	1	0	0	0	0	1	1	1	1	1	1	1	1	26		0	0	0
1	1	1	1	4		1	0	0	0	1	0	0	0	1	0	0	0	0	1	0	0	0	0	0	1	1	0	0	0	1	0	0	0	0	0	0	0	0	0	1	1	0	0	0	9		0	0	0
1	1	1	1	4		1	1	1	1	1	0	1	0	1	0	1	0	1	0	0	0	1	0	1	0	0	1	1	0	0	1	1	0	0	0	0	0	0	0	1	1	0	0	0	17		0	0	0
1	1	1	1	4		1	1	1	0	0	0	1	0	1	0	0	0	0	1	0	1	1	1	0	0	0	1	0	0	0	0	1	0	1	1	0	0	0	0	1	0	1	0	0	15		0	1	1
1	1	1	1	4		1	0	0	0	0	0	1	0	1	0	0	0	0	1	0	0	0	0	1	0	1	0	0	0	1	0	0	1	1	0	1	0	0	1	0	0	1	0	0	12		1	0	0
1	1	1	1	4		1	1	0	0	1	0	1	1	1	0	0	0	0	1	0	1	1	1	0	0	1	0	0	1	0	0	1	1	1	1	1	1	1	1	1	0	0	1	0	22		0	1	1
1	1	1	1	4		1	1	1	0	1	1	1	0	0	1	0	0	0	1	0	1	1	1	1	0	1	0	0	1	1	1	1	0	1	1	0	1	0	0	0	0	1	0	0	21		0	0	0
1	1	1	1	4		1	1	1	0	1	1	1	1	1	0	0	0	0	1	0	1	1	1	0	0	1	0	0	1	0	1	1	0	0	0	0	0	0	0	1	0	1	0	0	18		0	0	0
1	0	0	1	2		1	0	0	0	0	1	0	0	0	1	0	0	0	1	0	0	0	0	1	0	0	0	1	0	0	1	0	1	1	0	1	0	1	0	0	0	1	0	0	12		0	1	0
1	1	1	1	4		1	1	1	1	1	1	1	1	1	1	1	0	0	1	0	1	1	1	0	0	1	0	0	0	0	0	1	1	1	1	1	1	1	1	1	1	0	0	1	27		1	1	1
1	1	1	1	4		1	1	1	0	1	1	1	1	1	0	0	1	1	1	1	1	1	1	0	0	1	1	1	1	1	1	1	1	1	1	1	1	1	1	1	1	1	1	1	34		0	1	1
1	1	1	1	4		1	1	1	0	1	0	1	1	1	0	0	1	0	1	1	1	1	1	0	0	1	1	1	1	1	1	1	1	1	1	1	1	1	1	1	1	1	1	1	32		1	1	1
1	1	1	1	4		1	1	1	1	1	0	1	1	1	0	0	0	0	1	0	1	1	1	0	0	1	0	0	0	0	0	1	1	1	1	0	1	0	0	0	0	0	0	1	19		0	0	1
1	1	1	1	4		1	1	0	0	0	1	0	1	1	0	0	1	0	1	0	1	0	1	0	0	1	1	0	1	1	1	1	0	0	0	0	1	0	0	0	0	1	0	0	17		0	0	0
1	1	1	1	4		1	1	1	0	0	0	1	1	1	0	0	1	0	1	0	1	1	1	0	0	1	0	1	0	0	0	1	0	0	0	0	0	0	0	1	0	0	0	1	16		0	0	0
1	1	1	1	4		1	1	0	0	1	0	0	1	0	0	0	0	0	0	1	0	1	0	0	0	0	1	0	0	0	1	0	0	0	1	1	0	0	0	1	0	0	1	0	12		0	0	0
1	1	1	1	4		0	1	0	0	1	0	1	1	0	0	0	1	0	1	0	0	0	0	0	0	0	0	0	1	0	0	0	0	0	0	0	1	1	1	1	0	0	0	0	11		0	0	0
1	1	1	1	4		1	1	1	1	1	1	1	1	1	0	0	1	0	1	0	1	1	0	0	0	1	0	0	1	1	1	1	1	1	1	1	1	1	1	1	0	0	0	0	26		0	0	1
1	1	1	1	4		1	0	0	0	0	1	0	0	1	0	0	0	0	1	0	1	0	0	0	0	1	0	0	1	0	0	0	0	0	0	0	0	0	0	0	0	0	0	0	7		0	0	0
1	1	1	1	4		0	1	0	0	0	0	1	1	0	0	0	0	0	1	0	1	0	0	0	0	1	0	0	0	0	0	1	0	1	1	1	0	0	1	0	0	0	1	0	12		1	0	0
1	1	1	1	4		0	1	0	0	0	0	0	0	1	0	0	0	0	1	0	0	0	0	1	0	0	1	0	1	0	0	0	0	0	0	0	1	0	0	0	0	0	0	1	8		1	0	0
1	1	1	1	4		0	1	0	0	0	0	1	0	1	0	0	0	0	1	0	0	0	1	0	0	0	1	0	0	0	1	0	0	0	0	0	0	0	0	1	0	0	1	0	9		0	0	0
1	1	1	1	4		0	0	1	0	1	0	0	1	0	0	0	0	0	1	0	0	0	0	1	0	0	1	0	0	0	1	0	0	0	0	1	0	0	1	0	0	0	1	0	10		0	0	0
1	1	1	1	4		0	1	0	0	0	0	1	1	0	0	0	0	0	0	1	1	0	0	0	0	1	0	0	1	0	0	0	0	0	0	0	1	0	0	0	0	1	0	0	9		1	0	0
1	1	1	1	4		0	1	0	0	1	0	0	1	0	0	0	0	0	1	0	0	0	0	1	0	1	0	0	0	0	0	1	0	0	0	0	0	0	0	1	0	0	1	0	9		0	0	0
1	1	1	1	4		0	0	1	0	1	0	0	1	0	0	0	0	0	1	0	0	0	0	1	0	0	1	0	0	0	1	0	0	0	0	0	0	0	1	0	0	0	1	0	9		0	0	0
1	1	1	1	4		0	1	0	0	0	0	1	0	1	0	0	0	0	1	0	0	0	0	1	0	0	1	0	0	0	1	0	0	0	0	0	1	0	0	0	0	0	1	0	9		0	0	0
1	1	1	1	4		0	1	0	0	0	0	1	0	1	0	0	0	0	1	0	1	0	1	0	0	1	0	0	0	0	1	0	1	1	1	1	1	1	0	0	0	0	0	1	15		1	0	1
1	1	1	0	3		0	1	0	0	1	0	0	1	0	0	0	0	0	1	0	0	0	0	1	0	1	0	0	0	1	0	0	0	1	0	1	0	0	0	1	1	0	0	0	11		0	0	0
1	1	1	1	4		0	1	0	1	1	0	0	0	0	0	1	0	0	0	1	0	0	0	1	0	0	0	1	0	1	0	0	1	0	1	0	0	0	1	0	0	0	0	1	12		1	0	0
1	1	1	1	4		1	0	0	1	0	0	0	0	1	0	0	0	0	1	0	0	0	1	0	0	0	0	1	0	0	1	0	1	1	0	0	1	0	0	0	0	1	0	0	11		0	1	0
1	1	1	1	4		0	1	0	0	1	0	0	1	1	0	0	0	0	0	0	1	1	1	0	0	0	0	0	0	0	0	0	0	0	0	0	0	0	0	0	0	0	0	0	7		0	0	0
1	1	1	1	4		0	1	0	0	0	0	1	1	0	0	0	0	0	1	0	0	0	1	0	0	0	0	1	0	0	0	1	1	1	0	0	0	0	0	1	0	0	0	0	10		0	0	0
1	1	1	1	4		0	1	0	0	1	0	1	1	1	0	1	0	0	1	0	0	0	1	0	0	0	0	1	0	1	0	0	1	0	1	0	0	0	0	1	0	0	0	1	14		0	0	0
1	1	1	1	4		0	1	0	0	1	0	1	1	1	0	0	0	0	1	1	1	1	1	0	0	1	1	1	0	1	1	1	1	1	0	0	1	1	1	1	1	0	0	1	24		1	1	0
1	0	1	0	2		0	1	1	0	1	0	1	1	1	0	0	0	0	1	1	1	1	0	0	0	1	1	0	0	1	1	0	1	1	1	1	1	1	1	0	1	0	1	1	24		0	1	0
1	1	1	1	4		1	1	1	1	1	1	1	1	1	0	0	1	0	1	1	1	1	1	0	0	1	1	1	0	0	0	0	0	0	0	0	0	0	0	0	0	0	0	0	18		0	1	0
1	1	1	1	4		1	1	0	1	1	0	0	1	0	1	0	0	0	1	0	1	0	1	0	0	0	0	1	1	1	1	1	1	1	1	1	1	0	1	1	1	1	0	1	24		0	1	0
1	1	1	1	4		0	1	0	0	1	0	0	1	0	0	0	0	0	1	0	0	0	1	0	0	0	0	1	0	0	1	0	0	1	1	1	0	1	0	0	1	0	0	0	12		0	0	1
1	1	1	1	4		1	1	1	0	0	0	1	1	1	0	0	1	0	1	0	1	1	1	0	0	0	0	0	0	1	1	1	1	0	1	1	1	1	1	0	1	0	0	1	22		1	1	1
1	1	1	1	4		0	0	1	0	0	0	1	0	0	0	1	0	0	0	1	0	0	0	0	1	0	0	1	0	0	0	1	0	0	0	0	0	0	0	1	0	0	0	1	9		0	0	0
1	1	1	1	4		0	1	0	0	0	0	1	1	0	0	0	0	0	1	0	0	1	0	0	0	1	0	0	0	0	1	0	0	0	0	0	0	0	1	0	1	0	0	0	9		0	0	0
1	1	1	1	4		0	1	1	0	1	1	1	1	1	0	1	0	0	1	0	0	0	1	0	0	0	0	0	0	0	0	0	1	1	1	1	1	1	1	1	1	1	0	0	20		0	1	0
1	1	1	0	3		0	0	1	0	0	0	1	0	1	0	0	0	0	1	0	0	0	1	0	0	0	1	0	0	1	0	0	0	0	0	0	0	0	0	1	0	0	1	0	9		1	0	1
1	1	1	1	4		0	1	0	0	1	0	0	1	0	0	0	0	0	1	0	0	0	1	0	0	0	0	1	0	0	0	1	0	0	0	1	0	0	1	0	0	0	0	1	10		0	0	0
1	1	1	1	4		0	1	0	0	1	0	0	1	0	0	0	0	0	1	0	0	0	1	0	0	0	0	1	0	0	0	0	1	0	0	0	1	0	0	0	1	0	0	0	9		0	0	0
1	1	1	1	4		0	0	1	0	1	0	0	0	0	0	1	0	0	1	0	0	1	0	0	0	1	0	0	1	0	0	0	0	1	1	0	0	0	1	0	0	0	0	1	11		1	0	1
1	0	0	0	1		1	0	1	0	0	0	1	1	0	0	0	0	0	1	0	0	0	0	1	0	1	0	0	0	1	0	0	1	1	1	1	0	0	1	0	0	0	1	0	14		0	0	0
1	1	1	1	4		0	1	0	0	1	0	1	1	0	0	0	0	0	1	0	1	1	1	1	0	1	1	1	0	0	0	0	1	0	0	0	1	1	1	1	0	0	1	0	18		0	1	0
1	1	1	1	4		0	1	0	0	1	0	0	1	0	0	0	0	0	1	0	0	0	1	0	0	0	0	1	0	0	1	0	1	1	0	0	0	0	0	1	0	0	0	0	10		0	0	0
1	1	1	1	4		1	1	1	0	1	1	1	1	1	0	1	1	0	1	1	0	0	0	0	0	0	0	0	1	1	1	1	1	1	0	1	1	1	1	1	1	1	0	1	26		1	1	1
1	1	1	1	4		1	1	1	1	1	1	1	1	1	0	1	0	0	1	0	1	1	1	0	0	1	1	1	1	0	0	1	0	0	0	0	1	1	1	1	1	0	0	1	25		1	0	1
1	1	1	0	3		1	1	1	0	0	0	0	1	1	0	0	0	0	1	0	1	1	1	0	0	1	0	1	1	1	1	1	1	1	0	1	1	1	1	1	1	1	0	0	24		1	1	0
1	1	1	1	4		1	1	1	0	1	1	1	1	1	0	0	1	0	1	0	1	1	1	0	0	1	0	0	1	1	1	1	1	1	0	0	1	1	1	1	1	0	0	1	26		0	1	1
1	1	1	1	4		1	1	1	0	1	0	1	1	1	0	0	1	0	1	0	1	1	1	0	0	1	0	0	1	0	1	1	1	1	0	0	1	1	1	1	1	1	0	0	24		0	1	1
1	0	1	1	3		0	1	1	0	1	0	1	0	1	1	0	0	1	1	0	1	1	1	1	0	0	1	1	0	1	1	1	0	1	0	0	0	0	0	1	1	1	0	0	21		0	0	1
1	1	1	1	4		1	1	1	0	1	1	1	1	1	0	0	1	0	1	0	1	1	1	1	0	1	1	1	1	0	1	1	1	1	0	1	1	1	1	1	1	1	0	1	30		1	1	1
1	1	1	1	4		0	1	0	0	1	1	0	0	1	0	1	0	0	1	0	0	0	0	0	0	0	1	0	1	0	0	0	1	1	0	0	0	0	0	1	0	0	1	0	12		1	0	0
1	1	1	1	4		1	1	1	1	1	1	1	1	1	0	0	1	0	1	0	1	1	1	0	0	1	1	1	1	1	1	1	1	1	1	1	0	1	0	1	1	0	0	1	29		0	0	1
1	1	1	0	3		0	0	1	0	0	0	1	1	0	0	0	0	0	0	1	1	0	0	0	0	0	1	0	1	0	0	0	0	1	0	1	0	1	0	0	0	1	0	0	11		0	0	0
1	1	1	1	4		1	1	1	0	0	0	1	1	1	0	0	0	0	1	0	1	1	0	0	0	0	0	1	0	1	1	1	1	0	0	1	1	0	1	0	1	1	0	1	20		1	1	0
1	1	1	1	4		0	0	1	0	0	1	0	0	0	0	1	0	0	1	0	0	0	0	0	0	0	0	0	1	0	0	0	0	0	0	0	0	0	0	1	0	0	1	0	7		0	1	1
1	1	1	1	4		0	1	0	0	0	0	1	0	1	0	0	0	0	1	0	0	0	0	0	0	0	0	0	1	0	0	0	1	0	0	0	0	0	0	0	0	0	0	0	6		1	0	0
1	1	1	1	4		0	1	1	0	1	0	1	1	1	0	0	0	0	0	1	1	0	1	0	0	0	1	0	0	1	1	1	0	1	0	1	1	1	1	1	0	1	1	0	21		1	1	1
1	1	1	1	4		0	1	0	0	1	1	1	1	1	0	0	1	0	0	0	0	0	0	1	0	1	0	0	0	0	0	1	0	0	0	0	0	0	0	1	1	0	0	0	12		0	0	0
1	1	1	1	4		0	0	0	0	0	0	0	1	0	0	0	0	0	0	0	0	0	1	0	0	0	0	0	1	0	1	0	0	0	0	0	0	0	0	0	1	0	0	0	5		0	0	0
0	0	0	0	0		0	0	0	0	0	0	0	0	0	0	0	0	0	0	0	0	0	0	0	0	0	1	0	0	1	0	0	1	0	0	0	0	0	0	1	1	0	0	0	5		1	0	1
1	1	1	1	4		0	1	0	0	0	1	0	1	0	0	0	0	0	1	0	1	0	0	0	0	0	0	1	0	0	0	1	1	1	1	0	0	0	0	1	0	0	0	1	12		0	0	0
1	1	1	1	4		0	1	0	0	1	0	0	1	0	0	0	0	0	1	0	0	1	0	0	0	1	0	0	0	1	0	0	1	1	0	0	0	1	0	0	1	0	0	0	11		0	1	1
1	1	1	1	4		0	1	0	0	1	0	0	1	0	0	0	0	0	1	0	0	1	0	0	0	0	1	0	0	1	0	0	1	0	1	1	0	1	0	0	0	1	0	0	12		0	0	0
1	1	1	1	4		1	1	0	0	1	0	0	1	1	0	0	0	0	1	0	1	0	1	0	0	0	1	0	0	1	1	0	0	1	0	0	0	0	1	1	1	0	0	0	15		1	1	0
1	1	1	1	4		0	0	1	0	0	0	1	1	1	0	0	0	0	1	0	1	1	1	0	0	0	0	0	0	0	0	0	0	0	0	0	1	1	1	1	0	0	1	0	13		1	0	0
1	1	1	1	4		1	1	1	0	0	0	0	1	1	0	0	0	0	1	1	1	1	0	0	0	0	1	1	1	0	0	0	0	1	1	1	0	0	0	1	0	1	1	1	19		0	0	0
1	1	1	1	4		0	0	0	0	1	0	1	0	0	0	0	0	0	0	0	0	0	0	0	0	0	0	0	0	0	0	0	1	0	0	0	0	0	0	0	0	0	0	0	3		0	0	0
1	1	1	1	4		1	0	0	0	1	0	1	0	1	0	0	0	0	1	0	0	0	0	1	0	0	0	0	0	0	0	1	1	1	1	1	0	0	0	1	1	0	0	0	13		0	0	0
1	1	1	1	4		0	1	0	1	1	0	0	1	1	0	0	1	0	1	0	0	0	1	0	0	0	0	1	1	1	0	0	1	0	0	0	0	0	0	1	1	0	0	0	14		0	0	0
1	1	1	1	4		1	1	1	0	0	0	1	1	1	0	0	0	0	0	1	1	1	1	0	0	1	0	0	0	1	1	1	1	0	0	1	1	0	0	1	0	1	0	0	19		1	1	0
1	1	1	1	4		0	0	1	0	0	0	1	0	1	0	0	0	0	1	0	0	0	1	0	0	1	0	0	0	0	1	0	1	1	1	1	0	0	0	1	0	0	1	0	13		0	1	0
1	1	1	1	4		0	1	0	0	1	0	0	0	0	0	1	0	0	1	0	0	0	1	0	0	0	0	1	0	0	1	0	0	0	0	0	0	0	0	1	1	0	0	0	9		0	0	0
1	1	1	1	4		0	1	0	0	0	0	1	1	0	0	0	0	0	1	0	0	0	0	1	0	0	1	0	1	0	0	0	1	0	0	0	0	0	0	1	0	1	0	0	10		0	1	0
0	1	0	1	2		0	1	0	0	0	0	1	1	0	0	0	0	0	1	0	0	0	0	0	1	1	0	0	0	0	0	1	0	1	1	0	0	0	1	0	0	0	1	0	11		0	0	0
1	0	1	1	3		0	1	0	0	1	0	0	1	0	0	0	0	0	1	0	0	0	0	1	0	0	1	0	0	0	0	1	1	1	1	1	0	0	1	0	0	0	1	0	13		0	0	0
1	1	1	1	4		0	1	0	0	0	0	1	1	0	0	0	0	0	1	0	0	0	0	1	0	0	1	0	0	0	1	0	1	1	1	0	0	0	1	0	0	0	1	0	12		0	0	0
1	1	1	1	4		0	0	1	0	0	0	0	0	1	0	0	0	0	1	0	0	0	0	1	0	0	1	0	0	0	1	0	0	0	0	0	1	0	0	0	0	0	1	0	8		0	0	0
1	1	1	1	4		0	1	0	0	0	0	1	1	1	0	0	0	0	1	0	0	0	0	1	0	0	0	1	0	1	0	0	0	0	0	0	1	0	0	0	0	1	0	0	10		0	0	0
1	1	1	1	4		0	0	0	0	0	0	1	0	0	1	0	0	0	0	1	0	0	0	1	0	0	1	0	0	0	1	0	0	0	0	0	1	0	1	0	1	0	0	0	9		0	0	0
1	1	1	1	4		1	1	1	1	1	1	1	1	1	1	1	0	0	1	0	0	0	0	1	0	1	1	1	1	1	1	1	1	1	1	1	1	1	1	1	0	0	1	1	30		1	1	0
1	1	1	1	4		1	1	0	1	1	1	1	1	1	0	1	1	0	1	0	1	1	0	0	0	1	1	1	1	1	1	1	1	1	1	1	1	1	1	1	1	0	0	0	29		1	1	0
1	1	1	1	4		1	0	1	1	1	1	1	1	1	0	1	1	0	1	0	1	1	0	0	0	1	1	1	1	1	1	1	1	1	1	1	1	1	1	1	1	0	0	0	29		1	1	0
0	1	0	0	1		0	1	0	0	1	0	0	1	0	0	0	0	0	0	1	1	0	0	0	0	0	1	0	0	1	0	0	0	1	0	0	0	1	0	0	0	0	1	0	10		0	0	0
1	1	1	1	4		0	1	0	0	0	0	1	1	0	0	0	0	0	1	0	0	0	0	1	0	1	0	0	0	0	0	1	0	0	0	1	0	0	0	1	0	0	1	0	10		0	0	0
1	1	1	1	4		1	1	1	0	1	0	1	1	1	0	1	0	0	1	0	1	1	1	1	0	1	1	1	1	1	1	1	1	0	1	1	0	0	1	0	1	0	0	1	26		1	0	1
1	1	1	1	4		1	1	1	0	1	1	1	1	1	0	1	0	0	1	0	1	1	1	1	0	1	1	1	1	1	1	1	1	0	1	1	0	0	1	0	1	0	0	1	27		1	0	1
0	0	0	0	0		1	0	1	0	1	0	1	1	1	0	1	0	0	0	0	1	1	1	0	0	1	0	0	1	1	1	1	1	1	1	1	1	1	1	1	1	1	0	0	25		0	1	0
1	1	1	1	4		0	1	0	0	1	0	0	1	0	0	0	0	0	1	0	1	0	0	0	0	0	0	1	0	0	1	0	0	0	1	0	0	0	0	1	0	0	1	0	10		0	0	0
1	1	1	1	4		0	1	0	0	0	0	1	0	0	0	0	0	0	1	0	0	0	0	1	0	0	1	0	1	0	0	0	0	0	0	0	0	0	0	1	0	1	0	0	8		0	0	1
1	1	1	1	4		0	0	1	0	1	0	0	0	1	0	0	0	0	1	0	1	0	0	0	0	0	0	1	0	0	1	0	0	0	0	0	0	0	0	0	0	0	0	0	7		1	0	1
1	1	1	1	4		0	0	1	0	1	0	0	0	0	0	0	0	0	1	0	0	0	0	1	0	0	1	0	0	0	1	0	1	0	0	0	0	0	0	1	1	0	0	0	9		1	1	0
1	1	1	0	3		0	1	0	0	0	0	1	1	0	0	0	0	0	1	0	0	0	0	1	0	0	1	0	0	0	1	0	0	0	0	0	0	0	0	1	0	0	1	0	9		1	0	0
1	1	1	1	4		0	1	0	0	0	0	1	0	1	0	0	0	0	1	0	0	0	1	0	0	0	0	1	1	0	0	0	0	0	0	0	1	0	0	0	1	0	0	0	9		1	0	0
1	1	1	1	4		1	0	0	1	0	0	0	0	1	0	0	0	0	1	0	0	0	1	0	0	0	0	1	0	0	0	0	1	0	1	1	0	1	1	0	1	0	0	0	12		0	0	0
1	1	1	1	4		0	1	0	0	0	0	1	1	0	0	0	0	0	1	0	1	0	0	0	0	0	0	1	0	1	0	0	1	1	0	0	0	0	0	1	0	0	1	0	11		0	0	0
1	1	1	1	4		0	0	0	0	1	1	1	1	1	0	0	1	0	1	1	1	1	1	1	1	1	1	1	0	1	1	1	0	1	1	0	0	0	0	1	0	0	1	0	23		0	0	0
1	1	1	1	4		1	1	1	0	1	0	1	1	1	0	0	0	0	1	0	1	1	1	0	0	1	0	1	1	1	1	1	1	1	1	1	1	1	1	1	1	0	0	1	27		1	1	1
1	1	1	1	4		1	1	0	1	0	1	1	1	0	0	0	0	0	1	0	1	1	1	0	0	1	0	1	0	1	1	1	1	1	1	1	1	1	1	1	1	0	0	1	25		1	1	1
1	1	1	1	4		1	1	1	0	1	1	1	0	1	0	0	0	0	1	0	1	1	1	0	0	1	1	1	0	1	1	1	1	1	1	1	1	1	1	1	1	0	0	1	27		1	1	1
1	1	1	0	3		0	1	0	0	1	0	0	1	0	0	0	0	0	1	0	0	0	1	0	0	0	0	0	0	1	0	0	0	0	0	0	1	0	0	0	1	0	0	0	8		1	0	0
1	1	1	1	4		1	1	1	0	1	0	0	1	1	1	0	1	0	1	0	1	1	1	0	0	1	0	0	1	0	1	1	1	1	1	1	1	1	1	1	1	0	0	1	26		1	1	1
1	1	1	1	4		1	1	1	0	0	0	0	1	1	0	0	0	0	0	0	1	1	1	0	0	1	1	1	0	0	0	0	0	0	1	1	1	1	1	1	1	0	0	1	19		1	0	0
1	1	1	1	4		0	1	0	0	1	0	0	1	0	0	0	0	0	1	0	0	0	1	0	0	0	0	1	0	0	1	0	1	1	1	1	0	0	1	0	1	0	0	0	13		0	0	1
1	1	1	1	4		0	0	1	0	0	0	1	0	0	1	0	0	0	1	0	0	1	0	0	0	1	0	0	0	0	1	0	1	1	1	1	1	0	0	0	0	1	0	0	13		0	0	0
1	1	1	1	4		1	1	1	1	1	1	1	1	1	0	0	0	0	0	0	1	1	1	0	0	1	1	1	0	0	0	0	0	0	1	1	1	1	1	1	1	0	0	1	23		1	0	0
1	1	1	1	4		0	0	1	0	0	0	1	0	1	0	0	0	0	0	1	0	0	0	1	0	0	0	1	1	0	0	0	1	1	1	1	1	0	0	0	0	1	0	0	13		1	0	0
1	1	1	1	4		0	0	1	0	0	0	1	0	1	0	0	0	0	1	0	0	0	0	0	1	1	0	0	1	0	0	0	1	1	1	1	1	0	0	0	0	1	0	0	13		0	0	0
1	1	1	1	4		0	0	1	0	0	0	1	0	1	0	1	0	0	1	0	1	0	0	0	0	0	1	0	1	0	0	0	1	1	1	1	1	0	0	0	0	1	0	0	14		0	0	0
1	1	1	1	4		0	0	1	0	0	0	1	0	1	0	0	0	0	0	1	1	0	0	0	0	0	1	0	0	0	1	0	1	0	1	0	0	0	0	1	1	0	0	0	11		1	0	0
1	1	1	1	4		0	0	1	0	0	0	1	0	1	0	0	0	0	0	1	0	0	0	1	0	0	1	0	0	0	0	1	1	1	1	0	0	0	0	1	1	0	0	0	12		0	0	0
1	1	1	1	4		0	1	0	0	0	0	1	0	0	0	0	0	0	1	0	0	0	0	0	1	0	0	0	1	0	0	0	0	0	0	0	1	0	0	0	0	0	0	0	6		1	0	0
1	1	1	1	4		0	0	1	0	0	0	1	0	1	0	0	0	0	0	1	1	0	0	0	0	0	1	0	0	1	0	0	1	0	1	0	0	0	0	1	1	0	0	0	11		1	0	0
1	1	1	1	4		0	0	1	0	0	0	1	0	1	0	0	0	0	0	1	0	0	0	0	1	0	1	0	0	0	1	0	1	1	1	1	0	0	0	1	1	0	0	0	13		0	0	0
1	1	1	1	4		0	1	0	0	1	0	0	0	1	0	0	0	0	0	1	0	0	0	1	0	0	1	0	0	0	0	1	0	0	0	0	0	0	0	1	1	0	0	0	9		1	0	0
1	1	1	1	4		0	0	1	0	0	1	0	0	1	0	0	0	0	0	1	0	0	0	1	0	0	1	0	0	0	1	0	0	0	0	0	0	0	0	1	1	0	0	0	9		1	0	0
1	1	1	1	4		0	1	0	0	1	0	0	0	1	0	0	0	0	0	1	0	0	0	1	0	1	0	0	0	0	0	1	0	0	0	0	1	0	0	0	1	0	0	0	9		1	1	1
1	1	1	1	4		0	1	0	0	0	0	1	0	1	0	0	0	0	0	1	1	0	0	0	0	0	1	0	0	1	0	0	0	0	0	1	0	0	0	1	0	0	1	0	10		1	1	0
1	1	1	1	4		0	1	0	0	1	0	1	0	1	0	0	0	0	0	1	1	0	0	0	0	0	1	0	0	0	1	0	0	0	0	0	0	0	0	1	0	0	1	0	10		1	1	0
1	1	1	1	4		0	1	0	0	1	0	0	0	1	0	0	0	0	0	1	0	0	0	1	0	1	0	0	0	0	1	0	1	1	1	0	0	0	0	1	1	0	0	0	12		0	0	0
1	1	1	1	4		0	1	0	0	1	0	1	1	1	0	0	0	0	1	0	0	0	0	1	0	0	1	0	0	0	0	1	1	1	1	1	0	1	0	0	0	1	0	0	15		0	0	1
1	1	1	1	4		0	1	0	0	0	0	1	0	1	0	0	0	0	0	1	0	0	1	0	0	0	1	0	0	0	0	1	1	1	1	0	0	0	0	1	0	0	1	0	12		0	0	0
1	1	1	0	3		1	1	0	1	1	1	1	1	1	0	0	0	0	1	0	0	0	0	0	1	0	1	0	0	1	0	1	0	0	0	1	0	0	0	1	0	0	0	1	16		1	0	0
1	1	1	1	4		0	1	0	0	0	1	0	0	1	0	0	0	0	0	1	0	0	1	0	0	1	0	0	0	1	0	0	0	1	1	1	0	1	0	0	1	0	0	0	12		0	0	0
1	1	1	1	4		1	1	1	0	0	0	0	1	1	0	0	1	0	1	0	1	1	1	0	0	1	1	1	0	1	1	1	1	1	1	1	1	1	1	1	1	0	0	1	26		0	0	1
1	1	1	1	4		1	1	1	0	1	0	0	1	0	0	0	0	0	1	0	0	0	0	0	0	0	0	0	0	0	0	0	0	0	0	0	0	0	0	0	0	0	0	0	6		0	0	0
1	1	1	1	4		0	1	0	1	1	1	1	0	1	0	0	0	0	1	0	1	1	1	0	0	0	0	1	1	1	1	0	1	1	0	1	0	1	0	1	1	0	0	1	21		1	1	1
1	1	1	1	4		0	1	0	0	0	0	1	1	0	0	0	0	0	1	0	0	0	0	1	0	1	0	0	0	0	0	1	1	1	1	1	1	0	0	0	0	0	0	1	13		1	0	0
1	1	1	1	4		0	1	0	0	0	0	1	1	0	0	0	0	0	1	0	0	0	0	1	0	1	0	0	0	0	0	1	1	1	1	1	1	0	0	0	0	0	0	1	13		1	0	0
1	1	1	1	4		0	1	0	0	1	0	0	0	1	0	0	0	0	1	0	0	1	0	0	0	1	0	0	0	0	0	1	1	1	1	1	1	0	0	0	0	1	0	0	13		1	0	1
1	1	1	1	4		0	1	0	0	0	1	0	0	1	0	0	0	0	1	0	0	0	0	0	0	0	1	0	1	0	0	0	1	1	1	1	0	0	1	0	1	0	0	0	12		1	1	0
1	1	1	0	3		0	0	1	0	0	0	1	1	0	0	0	0	0	1	0	0	0	0	1	0	0	0	1	0	0	0	1	0	0	1	0	0	0	0	1	0	0	1	0	10		1	1	1
1	1	1	1	4		0	1	0	0	0	1	0	1	0	0	0	0	0	1	0	0	0	0	1	0	0	1	0	0	0	1	0	0	0	0	0	0	0	0	1	0	0	1	0	9		0	0	0
1	1	1	1	4		0	0	1	0	0	0	1	1	0	0	0	0	1	0	0	0	0	0	1	0	0	1	0	0	1	0	0	0	1	0	0	0	0	0	1	0	0	0	1	10		0	0	0
1	1	1	1	4		0	1	0	0	1	0	0	0	1	0	0	0	0	1	0	1	0	0	0	0	1	0	0	1	0	0	0	1	1	0	0	1	0	0	0	0	1	0	0	11		1	0	0
1	1	1	1	4		0	1	0	0	1	0	0	0	1	0	0	0	0	1	0	0	1	0	0	0	1	0	0	0	0	1	0	1	1	1	0	0	0	0	1	0	0	0	1	12		0	0	1
1	1	1	1	4		1	1	1	0	1	0	0	1	1	0	0	0	0	1	0	0	1	0	0	0	1	1	0	0	0	0	1	0	1	0	1	0	0	0	1	1	0	0	0	15		0	0	1
1	1	1	1	4		0	1	0	0	1	0	0	0	1	0	0	1	0	0	0	1	1	0	0	0	0	0	1	0	0	0	1	1	0	1	1	0	0	0	1	1	1	0	0	14		0	0	0
1	1	1	1	4		0	1	0	0	1	0	1	1	1	0	0	0	0	1	0	1	1	0	0	0	1	1	0	0	0	0	0	0	0	0	1	0	0	0	1	1	0	0	0	13		0	0	1
0	1	1	1	3		0	1	0	0	1	0	0	1	1	0	0	0	0	1	0	1	1	0	0	0	0	1	0	1	0	0	0	1	1	0	0	0	0	0	1	0	0	1	0	13		1	0	0
1	1	1	1	4		0	1	0	0	1	0	1	1	1	0	0	0	0	1	0	1	1	0	0	0	0	1	0	1	0	0	0	1	1	0	1	0	0	0	1	0	0	1	0	15		1	1	0
1	1	1	1	4		0	1	1	0	1	1	1	1	1	0	1	0	0	1	0	1	1	0	0	0	1	0	0	0	0	0	1	1	0	1	0	0	1	0	0	1	0	0	0	17		0	0	0
1	1	1	1	4		0	1	1	0	1	1	1	1	1	0	1	0	0	1	0	1	1	0	0	0	1	0	0	0	0	0	1	1	0	1	1	0	0	0	1	1	0	0	0	18		0	0	0
1	1	1	1	4		0	1	0	0	1	0	1	1	1	0	1	0	0	1	0	0	1	0	0	0	1	0	0	0	0	0	1	0	0	1	0	0	0	0	1	1	0	0	0	13		0	0	1
1	1	1	1	4		0	1	0	0	1	1	1	1	1	0	1	0	0	0	1	0	1	0	0	0	1	0	0	0	0	0	1	0	0	1	0	0	0	0	1	1	0	0	0	14		0	0	1
1	0	1	1	3		0	1	0	0	0	0	1	0	0	0	0	0	0	1	0	1	0	0	0	0	0	1	0	1	0	0	0	1	0	0	0	1	0	0	0	0	1	0	0	9		0	0	0
1	1	1	1	4		1	0	0	0	1	0	0	1	0	0	0	0	0	1	0	1	1	0	0	0	0	1	0	0	0	1	0	0	0	0	0	0	0	1	0	0	0	1	0	10		0	0	1
1	1	1	1	4		0	1	0	0	1	0	0	0	1	0	0	1	0	0	0	0	0	0	1	0	0	1	0	0	0	1	0	0	1	0	0	0	0	1	0	0	0	1	0	10		0	0	1
1	1	1	1	4		0	1	0	0	1	0	0	1	1	0	0	1	0	1	0	1	1	1	1	0	1	1	1	1	0	0	0	1	1	1	1	1	1	1	1	0	0	1	0	23		0	0	0
1	1	1	0	3		0	1	0	0	1	0	0	1	0	0	0	0	0	0	1	0	0	1	0	0	0	0	1	1	0	0	0	1	1	1	1	1	0	0	0	0	0	1	0	13		0	0	1
1	1	1	0	3		0	0	1	0	0	1	0	1	0	0	0	0	0	1	0	0	1	0	0	0	0	1	0	0	0	0	1	0	1	1	1	1	0	0	0	0	0	1	0	12		0	0	1
1	1	1	1	4		1	1	1	1	1	1	1	1	1	1	1	1	0	1	1	1	0	1	0	0	1	1	1	1	1	1	1	1	0	0	0	1	1	0	1	1	0	0	0	28		1	0	0
1	1	1	1	4		1	1	0	0	0	1	1	1	0	1	0	0	0	1	1	0	1	1	1	1	0	1	1	1	1	1	0	0	0	0	0	1	1	1	0	0	1	1	1	23		0	0	0
1	1	1	1	4		0	0	1	0	1	0	0	1	0	0	0	0	0	1	0	0	0	1	0	0	0	0	1	0	1	0	0	1	0	0	0	0	1	0	0	1	0	0	0	10		1	0	1
1	1	1	1	4		0	1	0	0	0	1	0	0	1	0	0	0	0	0	1	0	0	1	0	0	1	0	0	0	1	0	0	0	1	1	1	0	1	0	0	1	0	0	0	12		0	0	0
1	1	1	1	4		0	0	0	0	1	0	0	1	0	0	0	0	0	1	0	0	0	0	1	0	1	0	0	0	0	0	0	0	0	0	0	1	0	0	0	0	0	0	0	6		1	0	0
1	1	1	1	4		0	0	1	0	1	0	0	0	1	0	0	0	0	1	0	0	0	0	1	0	0	0	1	0	0	0	1	0	0	0	0	0	0	1	0	0	0	1	0	9		1	0	0
1	1	1	1	4		0	1	0	0	1	0	0	0	0	0	1	0	0	1	0	0	0	0	1	0	0	0	1	1	0	0	0	0	0	0	0	1	0	0	0	0	0	1	0	9		0	0	0
1	1	1	1	4		0	0	1	0	0	0	1	1	0	0	0	0	0	0	1	0	0	1	0	0	1	0	0	1	0	0	0	0	0	0	0	1	0	0	0	0	0	1	0	9		0	0	0
1	1	1	1	4		0	1	0	0	1	1	1	1	1	0	0	0	0	1	0	1	1	1	0	0	1	1	1	1	1	1	1	0	1	0	0	1	1	1	1	0	0	0	0	22		1	0	1
1	1	1	1	4		0	1	0	0	0	0	1	1	0	0	0	0	0	1	0	0	0	0	0	1	1	0	0	0	0	0	1	0	0	0	0	1	1	1	0	1	0	0	0	11		0	1	0
1	1	1	1	4		0	1	0	0	0	0	1	1	0	0	0	0	0	1	0	1	0	0	0	0	0	0	1	0	1	0	0	1	0	0	0	0	1	0	0	1	0	0	0	10		0	1	0
1	1	1	1	4		0	1	0	0	1	0	0	1	0	0	0	0	0	1	0	1	1	1	0	0	0	0	1	0	0	0	1	1	1	1	1	0	1	0	1	1	0	0	0	16		1	0	0
1	1	1	1	4		0	1	0	0	1	0	0	1	0	0	0	0	0	1	0	0	0	1	0	0	0	0	1	0	0	0	1	0	0	0	0	0	0	0	0	0	0	0	1	8		0	0	0
1	1	1	1	4		1	0	0	0	0	0	1	0	1	0	0	0	0	1	0	0	0	0	1	0	1	0	0	0	1	0	0	1	1	0	1	0	0	1	0	0	1	0	0	12		1	0	0
1	1	1	1	4		1	1	0	0	1	0	1	1	1	0	0	0	0	1	0	1	1	1	0	0	1	0	0	1	0	0	1	1	1	1	1	1	1	1	1	0	0	1	0	22		0	1	1
1	1	1	1	4		1	1	1	0	1	1	1	0	0	1	0	0	0	1	0	1	1	1	1	0	1	0	0	1	1	1	1	0	1	1	0	1	0	0	0	0	1	0	0	21		0	0	0
1	1	1	1	4		1	1	1	0	1	1	1	1	1	0	0	0	0	1	0	1	1	1	0	0	1	0	0	1	0	1	1	0	0	0	0	0	0	0	1	0	1	0	0	18		0	0	0
1	0	0	1	2		1	0	0	0	0	1	0	0	0	1	0	0	0	1	0	0	0	0	1	0	0	0	1	0	0	1	0	1	1	0	1	0	1	0	0	0	1	0	0	12		0	1	0
1	1	1	1	4		1	1	1	1	1	1	1	1	1	1	1	0	0	1	0	1	1	1	0	0	1	0	0	0	0	0	1	1	1	1	1	1	1	1	1	1	0	0	1	27		1	1	1
1	1	1	1	4		1	1	1	0	1	1	1	1	1	0	0	1	1	1	1	1	1	1	0	0	1	1	1	1	1	1	1	1	1	1	1	1	1	1	1	1	1	1	1	34		0	1	1
1	1	1	1	4		1	1	1	0	1	0	1	1	1	0	0	1	0	1	1	1	1	1	0	0	1	1	1	1	1	1	1	1	1	1	1	1	1	1	1	1	1	1	1	32		1	1	1
1	1	1	1	4		1	1	1	1	1	0	1	1	1	0	0	0	0	1	0	1	1	1	0	0	1	0	0	0	0	0	1	1	1	1	0	1	0	0	0	0	0	0	1	19		0	0	1
1	1	1	1	4		0	1	0	1	1	0	0	1	1	0	0	1	0	1	0	0	0	1	0	0	0	0	1	1	1	0	0	1	0	0	0	0	0	0	1	1	0	0	0	14		0	0	0
1	1	1	1	4		1	1	1	0	0	1	0	1	1	0	0	0	0	0	1	1	1	1	0	0	1	0	0	0	1	1	1	1	0	0	1	1	0	0	1	0	1	0	0	19		1	1	0
1	1	1	1	4		0	0	1	0	0	0	1	0	1	0	0	0	0	1	0	0	0	1	0	0	1	0	0	0	0	1	0	1	1	1	1	0	0	0	1	0	0	1	0	13		0	1	0
1	1	1	1	4		0	1	0	0	1	0	0	0	0	0	1	0	0	1	0	0	0	1	0	0	0	0	1	0	0	1	0	0	0	0	0	0	0	0	1	1	0	0	0	9		0	0	0
1	1	1	0	3		0	1	0	0	1	0	0	0	1	0	0	0	0	1	0	0	1	0	0	0	1	0	0	0	1	0	0	0	0	0	0	0	0	1	0	0	0	1	0	9		1	0	0
1	1	1	1	4		0	1	0	0	1	0	0	1	0	0	0	0	0	1	0	0	1	0	0	0	1	0	0	0	0	1	0	0	0	1	1	0	0	0	1	0	0	0	1	11		0	0	0
1	1	1	1	4		0	1	0	1	1	0	1	1	1	0	0	0	0	1	0	0	0	0	1	0	0	1	0	1	0	1	0	0	0	0	0	0	0	0	1	0	1	0	0	13		0	0	0
1	1	1	1	4		0	1	1	0	1	1	1	1	1	0	0	0	0	1	1	1	1	0	1	1	1	1	0	1	1	1	1	0	0	0	0	1	1	1	1	1	1	1	1	27		0	0	0
1	1	1	1	4		0	1	1	0	1	1	1	1	1	0	0	0	0	1	1	1	1	0	1	0	1	1	0	1	1	1	1	1	1	1	0	1	0	1	0	1	1	0	1	26		0	0	0
1	1	1	1	4		0	1	1	0	1	0	1	1	1	0	0	0	0	1	1	1	1	0	1	0	1	1	0	1	1	0	0	0	0	0	0	0	0	1	1	1	0	0	1	19		0	0	0
1	1	1	1	4		1	1	0	1	1	1	1	1	1	1	1	0	0	1	1	0	0	0	1	1	1	1	0	1	1	0	0	0	0	0	0	0	0	1	1	1	0	0	1	22		0	0	0
1	1	1	1	4		0	1	0	0	0	0	1	1	1	0	1	0	0	1	0	1	1	1	0	0	1	1	1	0	0	0	0	1	1	1	1	1	1	1	1	1	0	0	1	22		0	1	1
1	1	1	1	4		0	1	0	1	0	1	0	1	0	0	0	0	0	1	1	0	1	0	1	0	0	1	0	0	1	1	0	0	1	0	0	0	0	1	1	1	1	0	0	16		0	0	0
1	1	1	1	4		0	0	1	0	1	0	0	0	1	0	0	1	0	0	0	0	0	0	0	0	1	0	1	0	1	0	0	1	0	0	0	1	0	0	0	0	0	0	0	9		0	0	1
1	1	1	1	4		0	1	0	0	0	0	1	0	1	0	0	0	0	1	0	0	0	0	1	0	1	0	0	1	0	0	0	0	0	0	0	0	1	0	0	0	0	1	0	9		0	0	1
1	1	1	1	4		0	1	0	1	1	1	0	1	1	0	0	0	0	1	0	0	0	1	0	0	0	0	1	0	1	1	1	1	1	1	1	1	1	1	1	1	0	0	1	22		1	0	0
1	1	1	1	4		0	1	0	0	1	0	0	1	0	0	0	0	0	1	1	1	1	0	0	0	1	0	1	1	0	1	0	0	1	0	0	1	1	1	0	1	0	0	0	16		1	1	1
1	1	1	1	4		0	1	0	0	1	1	0	1	1	0	0	1	0	1	0	1	1	1	0	0	1	1	0	1	0	0	0	0	1	0	0	1	1	0	1	1	1	0	0	19		1	1	1
1	1	1	1	4		0	1	0	0	0	1	1	0	1	1	0	1	0	1	0	0	0	0	0	0	0	0	1	0	0	1	1	1	0	0	0	1	1	1	1	1	0	0	0	16		0	0	0
1	1	1	1	4		0	0	1	0	0	1	0	1	0	0	0	0	0	1	0	0	1	0	0	0	1	0	0	0	0	0	1	0	0	0	0	0	0	0	1	1	0	0	0	9		1	0	0
1	1	1	1	4		0	1	0	1	0	1	1	1	1	0	1	1	0	1	0	1	0	1	0	0	1	1	1	0	1	1	1	0	0	0	0	1	1	1	1	1	0	0	0	22		0	1	0
[truncated: 35 more columns]
